# Supplementary material for: Love, Compassion, and Personality as Predictors of Burnout in Nurses: A Path Analysis Study
Source: Healthcare (Basel). 2026 Feb 5;14(3):404. doi: 10.3390/healthcare14030404 (PMC12898037; doi:10.3390/healthcare14030404)
Supplement: Supplementary file 1 [file healthcare-14-00404-s001.zip]

Archive with 1 entries (1 files):
- healthcare-4076315-supplementary.pdf
